# Supplementary material for: Demography and productivity during the recovery time sequence of a wild edible bamboo after large-scale anthropogenic disturbance
Source: PLoS One. 2020 Dec 1;15(12):e0243089. doi: 10.1371/journal.pone.0243089 (PMC7707573; doi:10.1371/journal.pone.0243089)
Supplement: S1 File — (XLSX) [file pone.0243089.s006.xlsx]

## Sheet: Data
Site ID	Year ater disturbance	Plot ID	Disturbance	Number of old culms	Average diameter of old culms (mm)	Number of young culms	Average diameter of young culms （mm）
1	44	1-s−1	Scarification	10	16.45	4	14.55
1	44	1-s−2	Scarification	12	16.4	2	17.25
1	44	1-s−3	Scarification	6	15.6	1	11.3
1	44	1-s−4	Scarification	12	19.575	2	17.55
1	44	1-c−1	Control	13	13.65	1	17.1
1	44	1-c−2	Control	7	14.9333	3	14.0667
1	44	1-c−3	Control	14	12.4667	3	13.7333
1	44	1-c−4	Control	14	15.75	2	13.9
2	44	2-s-1	Scarification	9	14.5	1	14.1
2	44	2-s-2	Scarification	10	14.55	2	16.8
2	44	2-s-3	Scarification	12	15.35	3	12.9667
2	44	2-s-4	Scarification	15	15.575	2	15.4
2	44	2-c-1	Control	7	14.4	3	17.5
2	44	2-c-2	Control	9	13.875	2	13.65
2	44	2-c-3	Control	12	14.95	4	10.4
2	44	2-c-4	Control	5	15.65	2	16
3	35	3-s-1	Scarification	27	15.765	2	17.2
3	35	3-s-2	Scarification	13	14.95	4	17.875
3	35	3-s-3	Scarification	12	16.55	1	17.3
3	35	3-s-4	Scarification	9	15.4	2	16.05
3	35	3-c-1	Control	17	13.5	5	14.6
3	35	3-c-2	Control	7	12.775	3	9.63333
3	35	3-c-3	Control	9	12.9	1	17.3
3	35	3-c-4	Control	6	13.775	3	10.9667
4	31	4-s-1	Scarification	15	16.3	3	13.1
4	31	4-s-2	Scarification	10	14.3	0
4	31	4-s-3	Scarification	5	15.325	0
4	31	4-s-4	Scarification	15	15.65	2	16.2
4	31	4-c-1	Control	8	14.675	4	15.05
4	31	4-c-2	Control	14	16.875	4	17
4	31	4-c-3	Control	13	15.925	6	15.0833
4	31	4-c-4	Control	11	15.15	3	14
5	30	5-s-1	Scarification	6	13.65	3	14.4667
5	30	5-s-2	Scarification	11	16.15	2	13.31
5	30	5-s-3	Scarification	11	15.675	3	13.9667
5	30	5-s-4	Scarification	15	16.925	1	16.3
5	30	5-c-1	Control	14	13.55	1	11.1
5	30	5-c-2	Control	6	13.775	2	14.7
5	30	5-c-3	Control	9	12.45	2	10.65
5	30	5-c-4	Control	10	13.35	3	11.4333
6	26	6-s-1	Scarification	7	15.3	1	16.4
6	26	6-s-2	Scarification	14	14.75	2	15.25
6	26	6-s-3	Scarification	16	16.85	2	16.1
6	26	6-s-4	Scarification	16	11.7	3	15.6667
6	26	6-c-1	Control	17	14.15	4	16.2
6	26	6-c-2	Control	18	17.8	4	20.375
6	26	6-c-3	Control	17	18.375	3	19.3667
6	26	6-c-4	Control	15	17.65	3	16.9667
7	24	7-s-1	Scarification	13	11.25	1	15.6
7	24	7-s-2	Scarification	13	10.175	2	10.05
7	24	7-s-3	Scarification	7	12.65	1	12.4
7	24	7-s-4	Scarification	12	12.8	1	15.1
7	24	7-c-1	Control	16	14.325	2	14
7	24	7-c-2	Control	20	13.325	0
7	24	7-c-3	Control	18	11.825	2	13.95
7	24	7-c-4	Control	17	13.375	4	14.775
8	14	8-s-1	Scarification	15	11.825	0
8	14	8-s-2	Scarification	10	11.275	0
8	14	8-s-3	Scarification	12	11.85	1	12.5
8	14	8-s-4	Scarification	6	8.2	2	10
8	14	8-c-1	Control	18	11.675	0
8	14	8-c-2	Control	13	11.575	2	12.35
8	14	8-c-3	Control	14	12.525	6	13.3667
8	14	8-c-4	Control	24	15.25	5	16.64
9	11	9-s-1	Scarification	5	12.3	1	12.6
9	11	9-s-2	Scarification	0		1	9.3
9	11	9-s-3	Scarification	1	11	0
9	11	9-s-4	Scarification	0		2	9.2
9	11	9-s-5	Scarification	0		0
9	11	9-s-6	Scarification	0		0
9	11	9-s-7	Scarification	0		0
9	11	9-s-8	Scarification	0		0
9	11	9-s-9	Scarification	0		3	7.46667
9	11	9-s-10	Scarification	0		0
9	11	9-c-1	Control	14	17.1	1	16.2
9	11	9-c-2	Control	13	19.1	3	17.8
9	11	9-c-3	Control	11	14.925	0
9	11	9-c-4	Control	11	17.675	2	18.925
10	6	10-s-1	Scarification	0		0
10	6	10-s-2	Scarification	0		0
10	6	10-s-3	Scarification	0		0
10	6	10-s-4	Scarification	0		1	6.6
10	6	10-s-5	Scarification	0		0
10	6	10-s-6	Scarification	2	7.45	0
10	6	10-s-7	Scarification	0		0
10	6	10-s-8	Scarification	0		0
10	6	10-s-9	Scarification	0		0
10	6	10-s-10	Scarification	0		0
10	6	10-c-1	Control	11	16.925	2	17.65
10	6	10-c-2	Control	10	14.65	2	14.25
10	6	10-c-3	Control	6	15.325	2	17.45
10	6	10-c-4	Control	13	18.4	2	18.3
11	5	11-s−1	Scarification	0		0
11	5	11-s−2	Scarification	7	12.4	3	15.8333
11	5	11-s−3	Scarification	3	9.5	0
11	5	11-s−4	Scarification	0		0
11	5	11-s−5	Scarification	0		0
11	5	11-s−6	Scarification	0		0
11	5	11-s−7	Scarification	0		0
11	5	11-s−8	Scarification	0		0
11	5	11-s−9	Scarification	0		0
11	5	11-s−10	Scarification	0		0
11	5	11-c-1	Control	5	10.8	3	12.2667
11	5	11-c-2	Control	7	16.525	3	16.4
11	5	11-c-3	Control	17	16.25	4	15.125
11	5	11-c-4	Control	8	17	1	15.6
12	4	12-s-1	Scarification	0		0
12	4	12-s-2	Scarification	0		0
12	4	12-s-3	Scarification	0		0
12	4	12-s-4	Scarification	2	3.15	1	6.7
12	4	12-s-5	Scarification	0		0
12	4	12-s-6	Scarification	0		0
12	4	12-s-7	Scarification	6	4.23333	1	4.4
12	4	12-s-8	Scarification	0		0
12	4	12-s-9	Scarification	0		0
12	4	12-s-10	Scarification	0		0
12	4	12-c-1	Control	22	10.525	3	8.76667
12	4	12-c-2	Control	8	10.55	3	8.33333
12	4	12-c-3	Control	25	10.175	3	8.13333
12	4	12-c-4	Control	12	10.025	2	7.4
13	3	13-s-1	Scarification	0		0
13	3	13-s-2	Scarification	0		0
13	3	13-s-3	Scarification	0		0
13	3	13-s-4	Scarification	0		0
13	3	13-s-5	Scarification	0		0
13	3	13-s-6	Scarification	0		0
13	3	13-s-7	Scarification	0		0
13	3	13-s-8	Scarification	0		0
13	3	13-s-9	Scarification	0		2	8
13	3	13-s-10	Scarification	3	7.46667	0
13	3	13-c-1	Control	10	15	4	15.35
13	3	13-c-2	Control	13	13.275	4	12.7
13	3	13-c-3	Control	22	14.625	5	13.34
13	3	13-c-4	Control	18	14	2	14.9
14	2	14-s−1	Scarification	0		0
14	2	14-s−2	Scarification	0		0
14	2	14-s−3	Scarification	0		0
14	2	14-s−4	Scarification	0		0
14	2	14-s−5	Scarification	1	3.8	0
14	2	14-s−6	Scarification	0		0
14	2	14-s−7	Scarification	0		0
14	2	14-s−8	Scarification	1	3.4	0
14	2	14-s−9	Scarification	0		0
14	2	14-s−10	Scarification	0		0
14	2	14-c-1	Control	13	11.475	3	11.4333
14	2	14-c-2	Control	23	11.225	4	12.625
14	2	14-c-3	Control	21	11.3	4	11.6
14	2	14-c-4	Control	25	11.8	4	13.975
